# Supplementary material for: GViT-GP: injecting the genomic relationship matrix as an inductive bias into a vision transformer via cross-attention for genomic prediction
Source: Front Genet. 2026 Mar 9;17:1758565. doi: 10.3389/fgene.2026.1758565 (PMC13006091; doi:10.3389/fgene.2026.1758565)
Supplement: Supplementary file 1 [file Table2.xlsx]

## Sheet: sheet1
R	protein	oil	Linoleic	Linolenic	R1	Mat	Hgt	Ldg	SdWgt	Yield
vit	0.616331	0.762823	0.554436	0.434719	0.598671	0.71891	0.746986	0.650773	0.8724	0.7301	0.668615
grm	0.642857	0.76276	0.5639	0.536	0.6021	0.7507	0.7908	0.6696	0.8632	0.7158	0.689772
vit+cat	0.6237	0.7583	0.5807	0.5101	0.6059	0.7408	0.7435	0.6334	0.8816	0.7613	0.68393
vit+grm	0.6826	0.7965	0.6126	0.5446	0.6413	0.7801	0.806	0.6804	0.9051	0.7743	0.72235
r2	protein	oil	Linoleic	Linolenic	R1	Mat	Hgt	Ldg	SdWgt	Yield
vit	0.365684	0.572471	0.287716	0.177233	0.354144	0.503205	0.536186	0.419037	0.7451	0.5279	0.448868
grm	0.4127	0.581692	0.3158	0.2718	0.3556	0.5612	0.6228	0.4481	0.74419	0.5122	0.482608
vit+cat	0.3887	0.5745	0.337	0.258	0.3658	0.5483	0.5527	0.4004	0.7762	0.5748	0.47764
vit+grm	0.4623	0.6332	0.3673	0.2865	0.4099	0.6034	0.6454	0.455	0.8161	0.5936	0.52727
nmse	protein	oil	Linoleic	Linolenic	R1	Mat	Hgt	Ldg	SdWgt	Yield
vit	0.643057	0.437137	0.743028	0.835448	0.63063	0.510731	0.45669	0.607509	0.26309	0.47304	0.560036
grm	0.588157	0.418117	0.71761	0.7282	0.6444	0.4388	0.3772	0.5519	0.26014	0.50617	0.523069
vit+cat	0.61136	0.41048	0.7212	0.73418	0.60296	0.4499	0.44686	0.63478	0.23297	0.45138	0.529607
vit+grm	0.53839	0.37506	0.66006	0.6805	0.57942	0.3904	0.35426	0.56034	0.18465	0.40887	0.473195
