# Supplementary material for: GViT-GP: injecting the genomic relationship matrix as an inductive bias into a vision transformer via cross-attention for genomic prediction
Source: Front Genet. 2026 Mar 9;17:1758565. doi: 10.3389/fgene.2026.1758565 (PMC13006091; doi:10.3389/fgene.2026.1758565)
Supplement: Supplementary file 2 [file Table3.xlsx]

## Sheet: soy
R	protein	oil	Linoleic	Linolenic	R1	Hgt	Mat	Ldg	SdWgt	Yield
GviT-GP	0.6826	0.7965	0.6126	0.5446	0.6413	0.806	0.7801	0.6804	0.9051	0.7743
GBLUP	0.6183	0.7416	0.5112	0.4387	0.5387	0.7398	0.6815	0.6005	0.8517	0.6819
SVR	0.6713	0.7792	0.5824	0.5199	0.5324	0.7511	0.6695	0.6776	0.8775	0.7425
LGBM	0.6703	0.7713	0.6004	0.5125	0.6108	0.7879	0.7379	0.6756	0.8732	0.7388
DNNGP	0.6502	0.7836	0.5967	0.4884	0.5951	0.7367	0.6356	0.4258	0.883	0.7373
R2	protein	oil	Linoleic	Linolenic	R1	Hgt	Mat	Ldg	SdWgt	Yield
GviT-GP	0.4623	0.6332	0.3673	0.2865	0.4099	0.6454	0.6034	0.455	0.8161	0.5936
GBLUP	0.3812	0.5497	0.2597	0.1872	0.2863	0.546	0.4638	0.3582	0.7253	0.4632
SVR	0.4501	0.6071	0.3304	0.2659	0.2066	0.5383	0.4409	0.4503	0.7686	0.5491
LGBM	0.4482	0.5949	0.36	0.262	0.3728	0.62	0.5444	0.4564	0.7624	0.5457
DNNGP	0.4141	0.5099	0.3429	0.0942	-20.1074	-7.5262	0.3109	0.0644	0.7792	0.5371
MSE	protein	oil	Linoleic	Linolenic	R1	Hgt	Mat	Ldg	SdWgt	Yield
GviT-GP	0.53839	0.37506	0.66006	0.6805	0.57942	0.35426	0.3904	0.56034	0.18465	0.40887
GBLUP	0.6188	0.4503	0.7403	0.8128	0.7137	0.454	0.5362	0.6418	0.2747	0.5368
SVR	0.5499	0.3929	0.6696	0.7341	0.7934	0.4617	0.5591	0.5497	0.2314	0.4509
LGBM	0.5518	0.4051	0.64	0.738	0.6272	0.38	0.4556	0.5436	0.2376	0.4543
DNNGP	0.5859	0.4901	0.6571	0.9058	21.1074	8.5262	0.6891	0.9356	0.2208	0.4629
