# Supplementary material for: GViT-GP: injecting the genomic relationship matrix as an inductive bias into a vision transformer via cross-attention for genomic prediction
Source: Front Genet. 2026 Mar 9;17:1758565. doi: 10.3389/fgene.2026.1758565 (PMC13006091; doi:10.3389/fgene.2026.1758565)
Supplement: Supplementary file 3 [file Table6.xlsx]

## Sheet: chicken
R	DN	DS
GviT-GP	0.3512	0.1929
GBLUP	0.1609	0.0761
SVR	0.1569	0.0061
LGBM	0.2072	0.2831
DNNGP	0.3182	0.4251
R2
GviT-GP	0.0621	0.0755
GBLUP	-0.4717	-0.3081
SVR	-0.308	-0.1312
LGBM	-0.2766	0.0311
DNNGP	-1.7941	-1.3415
NMSE
GviT-GP	0.94629	0.93232
GBLUP	1.4717	1.3081
SVR	1.308	1.1312
LGBM	1.2766	0.9689
DNNGP	2.7941	2.3415
