# Supplementary material for: GViT-GP: injecting the genomic relationship matrix as an inductive bias into a vision transformer via cross-attention for genomic prediction
Source: Front Genet. 2026 Mar 9;17:1758565. doi: 10.3389/fgene.2026.1758565 (PMC13006091; doi:10.3389/fgene.2026.1758565)
Supplement: Supplementary file 4 [file Table4.xlsx]

## Sheet: cows
R	TA	TB	TC
GviT-GP	0.5446	0.5855	0.6708
GBLUP	0.4873	0.525	0.6142
SVR	0.4806	0.5475	NaN
LGBM	0.4665	0.5224	0.6065
DNNGP	0.3979	0.4033	0.614
R2
GviT-GP	0.34356	0.39176	0.43507
GBLUP	0.2213	0.262	0.3729
SVR	0.0531	0.2637	0.0098
LGBM	0.2005	0.2642	0.3672
DNNGP	0.0951	0.1465	-0.2774
NMSE
GviT-GP	0.689	0.6015	0.5504
GBLUP	0.7787	0.7995	0.6271
SVR	0.9469	0.738	1.0098
LGBM	0.7995	0.7363	0.6328
DNNGP	0.9049	0.8535	1.2774
