# Supplementary material for: GViT-GP: injecting the genomic relationship matrix as an inductive bias into a vision transformer via cross-attention for genomic prediction
Source: Front Genet. 2026 Mar 9;17:1758565. doi: 10.3389/fgene.2026.1758565 (PMC13006091; doi:10.3389/fgene.2026.1758565)
Supplement: Supplementary file 5 [file Table1.xlsx]

## Sheet: sheet1
R	protein	oil	Linoleic	Linolenic	R1	Hgt	Mat	Ldg	SdWgt	Yield
SIE	0.6121	0.6544	0.4865	0.4217	0.5376	0.7202	0.6698	0.5912	0.5977	0.6408
SPE	0.616331	0.762823	0.554436	0.434719	0.598671	0.746986	0.71891	0.650773	0.8724	0.7301
FPE	0.6317	0.7629	0.524	0.4782	0.5776	0.735	0.7077	0.6418	0.8764	0.727
	-0.015369	-7.7e-05	0.030436	-0.043481	0.021071	0.011986	0.01121	0.008973	-0.004	0.0031
R2	protein	oil	Linoleic	Linolenic	R1	Hgt	Mat	Ldg	SdWgt	Yield
SIE	0.3742	0.3862	0.2121	0.1486	0.2667	0.5182	0.4421	0.332	0.3428	0.3744
SPE	0.365684	0.572471	0.267716	0.177233	0.354144	0.536186	0.503205	0.419037	0.7662	0.5279
FPE	0.3916	0.5779	0.2625	0.1844	0.3278	0.5195	0.4967	0.4029	0.7357	0.5239
MSE	protein	oil	Linoleic	Linolenic	R1	Hgt	Mat	Ldg	SdWgt	Yield
SIE	0.63441	0.62756	0.82189	0.86454	0.71603	0.47437	0.57353	0.69848	0.65845	0.62687
SPE	0.643057	0.437137	0.743028	0.835448	0.63063	0.45669	0.510731	0.607509	0.26309	0.47304
FPE	0.61683	0.4316	0.76929	0.82818	0.65638	0.47314	0.51742	0.6244	0.24129	0.47705
