# Supplementary material for: GViT-GP: injecting the genomic relationship matrix as an inductive bias into a vision transformer via cross-attention for genomic prediction
Source: Front Genet. 2026 Mar 9;17:1758565. doi: 10.3389/fgene.2026.1758565 (PMC13006091; doi:10.3389/fgene.2026.1758565)
Supplement: Supplementary file 6 [file Table5.xlsx]

## Sheet: bulls
R	MS	NMSP	NSP	NC	VE
GviT-GP	0.4976	0.2761	0.32	0.3435	0.1909
GBLUP	0.164	0.1795	0.1611	0.125	0.287
SVR	0.3788	0.3214	0.215	0.3252	0.4072
LGBM	0.3723	0.2895	0.2529	0.3171	0.2909
DNNGP	0	0.4984	0.3555	0.2985	0.3212
R2
GviT-GP	0.2335	0.0641	0.0534	0.1092	0.05975
GBLUP	-1.5141	-1.8655	-2.1373	-2.3865	-1.5026
SVR	0.1294	-0.0538	-0.0158	0.0864	0.1648
LGBM	0.1308	0.0564	0.0257	0.0801	0.0355
DNNGP	-0.0234	0.1641	-0.0653	-0.8549	-0.5108
NMSE
GviT-GP	0.77881	0.9369	0.9476	0.9018	0.94125
GBLUP	2.5141	2.8655	3.1373	3.3865	2.506
SVR	0.8706	1.0538	1.0158	0.9136	0.8352
LGBM	0.8692	0.9436	0.9743	0.9199	0.9645
DNNGP	1.0234	0.8359	1.0653	1.8549	1.5108
