# Supplementary material for: GViT-GP: injecting the genomic relationship matrix as an inductive bias into a vision transformer via cross-attention for genomic prediction
Source: Front Genet. 2026 Mar 9;17:1758565. doi: 10.3389/fgene.2026.1758565 (PMC13006091; doi:10.3389/fgene.2026.1758565)
Supplement: Supplementary file 7 [file Table7.xlsx]

## Sheet: Sheet1
Model	Training Time (s)	Training Time (Approx.)	Performance (Pearson's r)
GBLUP	10.17	~10.17 sec	0.6819
LGBM	61.65	~1.03 min	0.7388
SVR	214.6	~3.58 min	0.7425
DNNGP	253.89	~4.23 min	0.7373
GViT-GP	5857.07	~1.63 hours	0.7743
